# Supplementary material for: Standardized and Quantitative ICG Perfusion Assessment: Feasibility and Reproducibility in a Multicentre Setting
Source: Life (Basel). 2025 Dec 5;15(12):1868. doi: 10.3390/life15121868 (PMC12734919; doi:10.3390/life15121868)
Supplement: Supplementary file 1 [file life-15-01868-s001.zip]

Archive with 10 entries (10 files):
- Supplementary information A Static example of parathyroid angiography.pdf
- Supplementary information B Patient Characteristics.pdf
- Supplementary information C Inclusion and exclusion flowcharts.png
- Supplementary information D All patient curves.pdf
- Supplementary information E All patient parameters.xlsx
- Supplementary information F Comparison between Quest systems.pdf
- Supplementary information G Skin examples of root cause analysis cohort.pdf
- Supplementary information H Spy Elite camera results .pdf
- Supplementary information I Parameters of root cause analysis cohort.xlsx
- Supplementary information J Calculations of ICG binding.pdf
