# Supplementary material for: Standardized and Quantitative ICG Perfusion Assessment: Feasibility and Reproducibility in a Multicentre Setting
Source: Life (Basel). 2025 Dec 5;15(12):1868. doi: 10.3390/life15121868 (PMC12734919; doi:10.3390/life15121868)
Supplement: Supplementary file 1 [file life-15-01868-s001.zip › Supplementary information E All patient parameters.xlsx]

## Sheet: Complete patients
Hospital	Patient	HPT (Yes/no)	Fmax	Slope 100%	T to peak	Max inflow slope	Outflow slope (80%)	Normalized slope 100%	Normalized max inflow slope	Normalized AUC inflow	Normalized outflow slope (80%)	AUC Tmax + 60sec Normalized	Skin Fmax	Skin slope 100%	Skin T to peak	Skin Max inflow slope	Skin outflow slope 80%	Skin normalized slope 100%	Skin normalized max inflow slope	Skin normalized outflow slope (80%)	Skin AUC Tmax + 60sec Normalized	PSR Fmax	PSR Slope 100%	PSR T to peak	PSR Max inflow slope	PSR Outflow slope (80%)	PSR Normalized slope 100%	PSR Normalized max inflow slope	PSR Normalized outflow slope (80%)	PSR AUC Tmax + 60sec Normalized
UMCG	1	No	53.4399	1.65262	23.6	3.72545	-0.580868	0.0960288	0.173827	16.74	-0.00684932	52.9998	89.1118	2.75223	29.2	5.06	-0.707236	0.0308852	0.0576201	-0.00793651	48.2401	0.599695	0.600463	0.808219	0.736255	0.821321	3.10922	3.01677	0.863014	1.09867
UMCG	2	No	33.5474	2.62229	9.4	4.92101	-0.401578	0.0380854	0.110953	6.17	-0.0108696	46.6777	175.755	15.1529	10.6	24.9405	-5.16925	0.0862165	0.146171	-0.0294118	23.9013	0.190876	0.173055	0.886792	0.19731	0.0776858	0.441741	0.75906	0.369565	1.95294
UMCG	3	No	101.347	5.93163	14.6	9.70403	-1.55767	0.061	0.106892	9.84	-0.0185185	N/A	100.156	4.60878	19.6	8.37661	-0.300768	0.0460162	0.0850965	-0.003003	N/A	1.01189	1.28703	0.744898	1.15847	5.17896	1.32562	1.25612	6.16667	N/A
UMCG	4	Yes	67.7114	4.92058	8.4	9.32872	-0.489774	0.0726698	0.198516	6.8	-0.0238095	41.0381	88.2215	3.17809	25	8.79339	-0.639286	0.0408998	0.103118	-0.00724638	49.5128	0.767516	1.54828	0.336	1.06088	0.766126	1.77678	1.92514	3.28571	0.828838
UMCG	5	No	101.806	3.87908	13	7.80247	-0.5416	0.06396	0.0953071	7.46	-0.00598802	48.4098	92.8891	2.77172	30.2	6.30322	-0.518934	0.029839	0.0710834	-0.00558659	50.7933	1.09599	1.39952	0.430464	1.23785	1.04368	2.1435	1.34078	1.07186	0.953073
UMCG	6	Yes	59.8704	1.79514	24	4.61295	-0.451475	0.0376178	0.0991331	17.13	-0.0178571	48.3966	74.0731	1.63191	41	4.2172	-0.181108	0.0248117	0.0586369	-0.00231481	56.2025	0.808261	1.10003	0.585366	1.09384	2.49285	1.51613	1.69063	7.71429	0.861112
UMCG	7	Yes	22.0408	1.12627	16	2.68548	-0.207932	0.0565571	0.0793697	11.11	-0.00943396	43.8581	138.882	7.32808	18.8	15.8399	-1.9025	0.0467087	0.116407	-0.0136986	39.913	0.158701	0.153692	0.851064	0.169538	0.109294	1.21085	0.681831	0.688679	1.09884
UMCG	8	Yes	65.0456	4.61068	12.8	6.8899	-0.844748	0.0708837	0.107921	8.05	-0.012987	41.8163	90.2676	4.14756	19.6	7.30468	-0.710769	0.0459474	0.0821683	-0.00787402	46.9591	0.720586	1.11166	0.653061	0.943217	1.1885	1.54272	1.31341	1.64935	0.890483
UMCG	9	Yes	32.1485	1.91517	15.2	3.78922	-0.334881	0.0595725	0.147746	10.01	-0.0104167	46.8294	102.593	4.23923	21.8	7.40296	-0.505385	0.0413208	0.0750017	-0.00531915	50.8576	0.31336	0.451773	0.697248	0.511852	0.662625	1.44171	1.9699	1.95833	0.920795
UMCG	10	No	72.5311	4.70929	14	10.321	-0.779905	0.0649278	0.147434	9.53197	-0.0107527	51.2595	188.923	6.60772	28.6	22.2907	-2.58799	0.0349756	0.120075	-0.0136986	42.8814	0.383918	0.712695	0.48951	0.463019	0.301355	1.85637	1.22785	0.784946	1.19538
UMCG	11	No	74.6447	3.15872	13.8	7.55531	-0.921539	0.0631116	0.285511	9.76	-0.0123457	46.9513	83.8083	6.44406	11.8	9.91487	-1.67617	0.0768904	0.120453	-0.02	38.3834	0.89066	0.490176	1.16949	0.762019	0.54979	0.820799	2.37032	0.617284	1.22322
UMCG	12	No	45.2137	2.43957	16.8	2.26004	-0.407331	0.0539565	0.198657	12.53	-0.00900901	47.1617	142.55	10.3913	12.4	18.7006	-1.27276	0.0728961	0.131767	-0.00892857	47.6223	0.317179	0.234771	1.35484	0.120854	0.320036	0.740183	1.50764	1.00901	0.990328
UMCG	13	Yes	55.1006	2.89513	17.2	6.35454	-0.150961	0.0525427	0.119473	11.48	-0.00273973	53.5896	156.344	10.8496	13	17.9903	-2.17145	0.0693955	0.116802	-0.0138889	42.4799	0.352431	0.266843	1.32308	0.353219	0.0695206	0.757149	1.02287	0.19726	1.26153
UMCG	14	No	93.8395	3.21418	26	7.9849	-0.823153	0.0349506	0.088014	18.5649	-0.0105263	46.621	86.5399	3.33769	23.4	7.15216	-0.739657	0.0385683	0.083424	-0.00854701	46.4991	1.08435	0.962993	1.11111	1.11643	1.11288	0.906201	1.05502	1.23158	1.00262
UMCG	15	No	37.4505	0.922526	36.6	2.74483	-0.00803143	0.0246332	0.0752072	28.24	-0.000214454	55.9032	123.034	2.97776	37.2	7.05435	-0.621385	0.0242027	0.0601317	-0.00505051	51.7912	0.304391	0.309805	0.983871	0.389098	N/A	1.01779	1.25071	N/A	1.07939
UMCG	16	No	54.8214	2.92443	12.6	7.27236	-0.903723	0.0719106	0.179647	7.75	-0.0222222	37.1324	96.2457	3.38843	25.6	6.73449	-0.0203393	0.0352061	0.0730968	-0.000211327	56.3057	0.569599	0.863063	0.492188	1.07987	N/A	2.04256	2.45766	N/A	0.659479
UMCG	17	Yes	40.6	1.72129	21.4	3.81077	-0.116332	0.042671	0.125026	14.0631	-0.0125	47.3311	99.8323	3.94105	23	8.14129	-0.679131	0.0394767	0.0846333	-0.00680272	49.2263	0.406681	0.436759	0.930435	0.468079	0.171296	1.08092	1.47727	1.8375	0.961501
EMC	18	Yes	139.153	10.9196	10.8	16.5	-3.39398	0.0841126	0.142665	6.68	-0.027027	40.3222	121.384	13.1077	8.4	20.9521	-4.18564	0.107986	0.173908	-0.0344828	28.7074	1.14639	0.833068	1.28571	0.787514	0.810863	0.778925	0.820345	0.783784	1.40459
EMC	19	No	83.5032	4.43202	15	7.7008	-0.878981	0.0604851	0.113647	8.97	-0.0126582	44.473	57.8725	1.89634	27.6	4.40817	-0.01223	0.0327675	0.0769952	-0.000211327	57.7042	1.44288	2.33715	0.543478	1.74694	N/A	1.84589	1.47602	N/A	0.770705
EMC	20	Yes	53.3744	3.16093	11	5.70656	-0.485221	0.0831034	0.139564	7.35	-0.00909091	48.9062	19.1018	0.421952	40.8	0.973768	-0.0447349	0.0220897	0.0521996	-0.00234192	56.2147	2.79421	7.4912	0.269608	5.86028	10.8466	3.76209	2.67365	3.88182	0.86999
EMC	21	No	83.542	5.51193	8.6	11.3089	-0.839708	0.0950149	0.173946	6.02	-0.0217391	39.6634	102.137	8.49712	10.8	12.1814	-1.02137	0.0834964	0.115876	-0.01	44.6585	0.81794	0.648682	0.796296	0.928378	0.822138	1.13795	1.50115	2.17391	0.888148
EMC	22	No	117.784	6.74156	13.6	11.3775	-1.86958	0.0664755	0.117768	8.63	-0.015873	45.6081	135.152	9.85453	12.4	16.0561	-4.09552	0.0729144	0.119391	-0.030303	34.3776	0.871488	0.684108	1.09677	0.70861	0.456494	0.911693	0.986403	0.52381	1.32668
EMC	23	Yes	94.8545	3.70603	20.2	8.23024	-1.15676	0.0390707	0.0930334	15.04	-0.0121951	45.1404	92.9055	2.30286	36.6	5.96524	-0.360099	0.0247872	0.0663291	-0.00387597	53.0604	1.02098	1.60931	0.551913	1.3797	3.21235	1.57625	1.4026	3.14634	0.850735
EMC	24	No	93.4511	7.66267	11	15.7351	-2.57234	0.0819966	0.172499	7.17	-0.0294118	32.9377	161.178	19.9899	7.4	31.5565	-4.24153	0.124023	0.200062	-0.0263158	34.4056	0.5798	0.383328	1.48649	0.498633	0.606465	0.661138	0.862228	1.11765	0.957337
EMC	25	No	24.3366	1.17794	14	2.46545	-0.674365	0.0571302	0.149189	9.3	-0.0434783	45.6365	99.603	4.8037	18.8	9.14221	-0.986168	0.0482285	0.0941748	-0.00990099	45.6405	0.244336	0.245214	0.744681	0.269678	0.683823	1.18457	1.58418	4.3913	0.999913
EMC	26	Yes	66.4729	6.05009	10	10.429	-1.03864	0.0910158	0.159493	6.46	-0.015625	45.8656	66.2078	3.86767	15.6	7.2283	-0.435578	0.0584172	0.109961	-0.00657895	49.0997	1.004	1.56427	0.641026	1.44281	2.38451	1.55803	1.45045	2.375	0.934132
EMC	27	Yes	58.0761	2.85697	17.8	5.9442	-0.216936	0.0509256	0.105634	12.13	-0.0117647	53.924	107.015	6.42241	15	10.814	-1.81382	0.0600139	0.102727	-0.0169492	36.8154	0.54269	0.444845	1.18667	0.549676	0.119602	0.848563	1.02829	0.694118	1.46471
EMC	28	Yes	43.308	3.61435	9.6	7.02873	-1.14369	0.0955164	0.201806	6.54	-0.0322581	40.1236	38.4911	1.20879	29	3.5188	-0.107818	0.0314043	0.0944058	-0.00280112	55.4132	1.12514	2.99007	0.331034	1.99748	10.6076	3.04151	2.13765	11.5161	0.724081
EMC	29	No	50.3707	3.12303	14.6	6.06529	-0.694126	0.062001	0.124109	9.39	-0.0138889	44.0378	75.7649	3.00163	15.6	9.90566	-0.305503	0.0396177	0.133356	-0.00403226	55.4621	0.664829	1.04045	0.935897	0.612305	2.27207	1.56498	0.930664	3.44444	0.794016
EMC	30	Yes	123.949	9.12765	12.4	17.0999	-2.47898	0.0736402	0.140639	8.58	-0.02	41.331	88.0299	4.63606	17.2	8.96333	-0.71569	0.0526646	0.103278	-0.00813008	49.4894	1.40804	1.96884	0.72093	1.90776	3.46377	1.39829	1.36175	2.46	0.835149
		p-value	0.589	0.917	0.787	0.901	0.442	0.803	0.618	0.901	0.739	0.861	0.244	0.36	0.442	0.28	0.442	0.618	0.383	0.533	0.485	0.454	0.157	0.228	0.198	0.409	0.467	0.724	0.275	0.371
