# Supplementary material for: Standardized and Quantitative ICG Perfusion Assessment: Feasibility and Reproducibility in a Multicentre Setting
Source: Life (Basel). 2025 Dec 5;15(12):1868. doi: 10.3390/life15121868 (PMC12734919; doi:10.3390/life15121868)
Supplement: Supplementary file 1 [file life-15-01868-s001.zip › Supplementary information I Parameters of root cause analysis cohort.xlsx]

## Sheet: Table
ID	PT gland number	Fmax	Dif (%)	Time to peak (s)	Dif (%)	Inflow slope	Dif (%)	Outflow slope 80%	Dif (%)
48 (slow)	1 slow	76.9301	0.38846	20.4	0.27451	3.41804	0.157561	-0.364598	0.167516
48 (fast)	1 fast	47.0459		14.8		2.87949		-0.303522
48 (slow)	2 slow	24.3562	0.117517	14.4	0.180556	1.5306	0.165771	-0.352989	0.209203
48 (fast)	2 fast	21.494		17		1.27687		-0.279142
49 (slow)	3 slow	58.1675	0.557889	98	0.0163265	0.549555	0.606385	N/A	N/A
49 (fast)	3 fast	25.7165		99.6		0.216313		N/A
49 (slow)	4 slow	25.9377	0.495787	89	0.21573	0.241559	0.38108	N/A	N/A
49 (fast)	4 fast	38.7973		108.2		0.333613		N/A
50 (slow)	5 slow	81.3265	0.391017	37.4	0.705882	1.95814	0.995305	N/A	N/A
50 (fast)	5 fast	49.5265		11		3.9071		-0.786134
51 (fast)	6 fast	59.5313	0.340665	9.4	0.617021	5.7238	0.593749	-1.75092	0.490514
51 (slow)	6 slow	39.2511		15.2		2.3253		-0.892071
51 (fast)	7 fast	90.6854	0.401767	14	0.2	5.92145	0.505154	-1.53704	0.579812
51 (slow)	7 slow	54.251		16.8		2.93021		-0.645845
52 (fast)	8 fast	38.3317	0.0112624	21.8	0.117647	1.60776	0.131196	-0.445717	0.150747
52 (slow)	8 slow	24.2094		22.2		0.983066		-0.200077
53(fast)	9 fast	48.5735	0.212556	41.4	0.111111	1.06159	0.110678	N/A	N/A
53 (slow)	9 slow	38.2489		36.8		0.944097		-0.277166
54 (fast)	10 admin 1	52.5896	0.000277653	96.6	0.463768	0.481755	0.527966	N/A	N/A
54 (fast)	10 admin 2	52.6042		51.8		1.02059		N/A
54 (fast)	11 admin 1	5.36979	0.57547	44.2	0.221719	0.11381	0.451028	N/A	N/A
54 (fast)	11 admin 2	8.45995		34.4		0.165142		N/A
55 (fast)	12 admin 1	18.9154	0.152606	14.8	0.26	1.17857	0.497254	-0.0602402	0.466329
55 (fast)	12 admin 2	16.0288		20		0.592519		-0.112879
55 (fast)	13 admin 1	120.824	0.405322	19	0.284211	6.28164	0.153521	-0.534619	0.143967
55 (fast)	13 admin 2	71.8512		13.6		5.31728		-0.457651
57(fast)	14 admin 1	76.6883	0.386532	46.2	0.281385	1.66097	0.166614	-0.320872	0.0540714
57 (fast)	14 admin 2	47.0459		33.2		1.38423		-0.303522
57(fast)	15 admin 1	24.3562	0.117517	47.8	0.364017	0.5092	0.386911	-0.352989	0.209203
57 (fast)	15 admin 2	21.494		30.4		0.706216		-0.279142
	Median difference (%)		0.386532		0.27451		0.418969		0.209203
	Median difference Fast-Fast only (%)		0.269569		0.282798		0.418969		0.176585

## Sheet: Parameters to skin ratio
PT gland number	T start of peak	Skin T start of peak	PSR T begin inflow	PG Fmax	Skin Fmax	PSR Fmax	PG time to peak (s)	Skin time to peak (s)	PSR Time to Peak	PG inflow slope 100%	Skin inflow slope 100%	PSR Inflow Slope 100%	PG outflow slope 80%	Skin outflow slope 80%	PSR Outflow slope 80%
1 slow	31.2	37	0.843243	76.9301	70.6445	1.08897	20.4	15	1.36	3.41804	4.24125	0.805904	-0.364598	-0.381862	0.954788
1 fast	18.4	22.2	0.828829	47.0459	51.1681	0.919437	14.8	15	0.986667	2.87949	3.0907	0.931663	-0.303522	-0.321812	0.943164
2 slow	33.4	37	0.902703	24.3562	70.6445	0.344771	14.4	15	0.96	1.5306	4.24125	0.360883	-0.352989	-0.381862	0.924387
2 fast	18.4	22.2	0.828829	21.494	51.1681	0.420065	17	15	1.13333	1.27687	3.0907	0.413132	-0.279142	-0.321812	0.867407
3 slow	33	24	1.375	58.1675	103.838	0.560176	98	21.6	4.53704	0.549555	4.34058	0.126609	N/A	-0.716124	N/A
3 fast	20	20	1	25.7165	77.1638	0.333272	99.6	17.6	5.65909	0.216313	3.9465	0.0548114	N/A	-1.00213	N/A
4 slow	29.8	24	1.24167	25.9377	103.838	0.24979	89	21.6	4.12037	0.241559	4.34058	0.0556513	N/A	-0.716124	N/A
4 fast	22	20	1.1	38.7973	77.1638	0.502791	108.2	17.6	6.14773	0.333613	3.9465	0.0845338	N/A	-1.00213	N/A
5 slow	32.2	31.8	1.01258	81.3265	122.681	0.662912	37.4	28.4	1.3169	1.95814	3.88823	0.503608	N/A	-0.89548	N/A
5 fast	21.6	21	1.02857	49.5265	81.8682	0.604954	11	26.2	0.419847	3.9071	2.81997	1.38551	-0.786134	-0.620213	1.26752
6 fast	15	14.4	1.04167	59.5313	149.479	0.39826	9.4	6.8	1.38235	5.7238	20.0634	0.285286	-1.75092	-5.74918	0.304552
6 slow	20.8	20	1.04	39.2511	100.741	0.389622	15.2	13.4	1.13433	2.3253	6.76759	0.343594	-0.892071	-4.02966	0.221376
7 fast	15.4	14.4	1.06944	90.6854	149.479	0.606678	14	6.8	2.05882	5.92145	20.0634	0.295137	-1.53704	-5.74918	0.26735
7 slow	21.8	20	1.09	54.251	100.741	0.538518	16.8	13.4	1.25373	2.93021	6.76759	0.432977	-0.645845	-4.02966	0.160273
8 fast	14.2	17.4	0.816092	38.3317	99.5984	0.384862	21.8	20.4	1.06863	1.60776	4.4711	0.359589	-0.445717	-1.50907	0.295359
8 slow	25	26.4	0.94697	24.2094	100.72	0.240363	22.2	18	1.23333	0.983066	5.05769	0.194371	-0.200077	-1.73655	0.115215
9 fast	21.6	32.4	0.666667	48.5735	103.473	0.469432	41.4	16.6	2.49398	1.06159	5.61724	0.188988	N/A	-0.568533	N/A
9 slow	27.4	21.6	1.26852	38.2489	53.3337	0.717162	36.8	19.2	1.91667	0.944097	2.50885	0.376307	-0.277166	-0.47198	0.587241
10 admin 1	24.4	24.4	1	52.5896	85.6259	0.614179	96.6	23.2	4.16379	0.481755	3.32799	0.144758	N/A	-0,52	N/A
10 admin 2	16.6	18.4	0.902174	52.6042	73.3673	0.716998	51.8	23.6	2.19492	1.02059	3.07977	0.331386	N/A	-0,3	N/A
11 admin 1	18.4	24.4	0.754098	5.36979	85.6259	0.0627123	44.2	23.2	1.90517	0.11381	3.32799	0.034198	N/A	-0,31	N/A
11 admin 2	23	18.4	1.25	8.45995	73.3673	0.115309	34.4	23.6	1.45763	0.165142	3.07977	0.0536216	N/A	-0,81	N/A
12 admin 1	27.6	27.6	1	18.9154	134.143	0.141009	14.8	11.8	1.25424	1.17857	10.3075	0.114341	-0.0602402	-3.27178	0.018412
12 admin 2	24.6	27.6	0.891304	16.0288	103.487	0.154887	20	10.4	1.92308	0.592519	9.94269	0.0595934	-0.112879	-1.69651	0.0665362
13 admin 1	27.6	27.6	1	120.824	134.143	0.900708	19	11.8	1.61017	6.28164	10.3075	0.609427	-0.534619	-3.27178	0.163403
13 admin 2	22.2	27.6	0.804348	71.8512	103.487	0.694303	13.6	10.4	1.30769	5.31728	9.94269	0.534792	-0.457651	-1.69651	0.269761
14 admin 1	31.2	33.8	0.923077	76.6883	70.6445	1.08555	46.2	52	0.888462	1.66097	1.35759	1.22347	-0.320872	-0.381862	0.840281
14 admin 2	28	31	0.903226	47.0459	51.1681	0.919437	33.2	37.2	0.892473	1.38423	1.37097	1.00967	-0.303522	-0.321812	0.943164
15 admin 1	32	33.8	0.946746	24.3562	70.6445	0.344771	47.8	52	0.919231	0.5092	1.35759	0.375077	-0.352989	-0.381862	0.924387
15 admin 2	28.4	31	0.916129	21.494	51.1681	0.420065	30.4	37.2	0.817204	0.706216	1.37097	0.515121	-0.279142	-0.321812	0.867407
		nHPT			HPT
		Median	Q1	Q3	Median	Q1	Q3	p
	Normalized Slope 100 (%/s)	6.26	5.48	7.06	6.53	4.89	8.34	0.82
	Normalized Max Inflow Slope (%/s)	13.58	10.79	17.39	13.23	10.40	15.07	0.62
	Normalized AUC Inflow (%)	9.35	7.53	11.86	9.30	6.77	12.61	0.90
	Normalized Outflow Slope 80 (%/s)	-1.25	-2.09	-0.94	-1.28	-2.10	-1.02	0.74
	Nomalized AUC Tmax to 60s (%)	46.62	44.04	48.41	45.51	41.26	48.53	0.86
	PSR Fmax	0.63	0.34	0.98	0.79	0.40	1.14	0.45
	PSR Slope 100	0.67	0.33	1.02	1.11	0.44	1.70	0.16
	PSR time to peak	0.85	0.59	1.11	0.68	0.50	1.00	0.23
	PSR Max Inflow Slope	0.73	0.41	1.11	1.00	0.50	1.56	0.20
	PSR Outflow Slope 80	0.68	0.39	1.08	1.00	0.16	3.27	0.41
	PSR AUC Tmax to 60s	0.28	0.16	0.43	0.28	0.18	0.42	0.90
	Statistics of the normalized parameters. The parameters below were normalized to a Fmax of 100% and the skin (parathyroid to skin ratio = PSR). No significant differences between the HPT and non-HPT groups were found.
	T start of peak		Fmax		Time to Peak		Inflow Slope		Outflow Slope (80%)
	1st dose	2nd dose	1st dose	2nd dose	1st dose	2nd dose	1st dose	2nd dose	1st dose	2nd dose
Patient 1	13.6	10.2	62.76	59.95	20.2	12.6	2.83	4.74	-1	-0.74
Patient 2	25.2	27	118.07	113.92	22.8	23.8	4.66	3.83	-0.496082	-0.569642
Patient 3	20.6	21.6	73.67	57.58	15	20.8	4.43	2.17	-0.640589	N/A
	Parameters of group 5 of the pilot study; a lower concentration and a freshly dissolved solution was administered.
